# Supplementary material for: Electrochemical Detection of Ethanol in Air Using Graphene Oxide Nanosheets Combined with Au-WO3
Source: Sensors (Basel). 2022 Apr 21;22(9):3194. doi: 10.3390/s22093194 (PMC9105121; doi:10.3390/s22093194)
Supplement: Supplementary file 1 [file sensors-22-03194-s001.zip]

Archive with 1 entries (1 files):
- sensors-1678287-supplementary.pdf
